# Supplementary material for: Examining the Implementation of the Performance-Based Financing Equity Strategy in Improving Access and Utilization of Maternal Health Services in Cameroon: A Qualitative Study
Source: Int J Environ Res Public Health. 2022 Oct 29;19(21):14132. doi: 10.3390/ijerph192114132 (PMC9653716; doi:10.3390/ijerph192114132)
Supplement: Supplementary file 1 [file ijerph-19-14132-s001.zip]

Archive with 1 entries (1 files):
- ijerph-1945881-supplementary.pdf
